# Supplementary material for: Invasive Asian Earthworms Negatively Impact Keystone Terrestrial Salamanders
Source: PLoS One. 2016 May 4;11(5):e0151591. doi: 10.1371/journal.pone.0151591 (PMC4856329; doi:10.1371/journal.pone.0151591)
Supplement: S1 Video — Pilot feeding trial of the high structure + earthworm treatment. The salamander (Plethodon cinereus) exhibits aggressive behavior toward the pheretimoid earthworm, followed by escape behavior. The salamander first displays the “all trunk raised” aggressive posture and then bites the earthworm twice. After the attacks, the salamander quickly moves away from the earthworm and toward the edge of the arena. Lastly, the salamander attempts to find an escape route by poking its snout against the side of the arena. The combination of expensive aggressive behavior toward earthworms and reduced foraging time could result in significant energetic losses for salamanders under natural conditions. (ZIP) [file pone.0151591.s003.zip]

Archive with 1 entries (1 files):
- VideoS1.mp4
